# Supplementary material for: Enhancing Fresh-Cut Apple Preservation: Impact of Slightly Acidic Electrolyzed Water and Chitosan–Apple Essence Microencapsulation Coating on Browning and Flavor
Source: Foods. 2024 May 20;13(10):1585. doi: 10.3390/foods13101585 (PMC11121148; doi:10.3390/foods13101585)
Supplement: Supplementary file 1 [file foods-13-01585-s001.zip]

Archive with 1 entries (1 files):
- foods-3001130-supplementary.pdf
